# Supplementary material for: The Effect of Fenugreek in Type 2 Diabetes and Prediabetes: A Systematic Review and Meta-Analysis of Randomized Controlled Trials
Source: Int J Mol Sci. 2023 Sep 12;24(18):13999. doi: 10.3390/ijms241813999 (PMC10531284; doi:10.3390/ijms241813999)
Supplement: Supplementary file 1 [file ijms-24-13999-s001.zip]

Archive with 1 entries (1 files):
- ijms-2590269-supplementary.pdf
